# Supplementary material for: Genome-wide analysis of wheat DNA-binding with one finger (Dof) transcription factor genes: evolutionary characteristics and diverse abiotic stress responses
Source: BMC Genomics. 2020 Apr 3;21:276. doi: 10.1186/s12864-020-6691-0 (PMC7118883; doi:10.1186/s12864-020-6691-0)
Supplement: Supplementary file 5 — Additional file 5: Table S1. The nomenclature, characteristics of Dof genes and their deduced proteins in Arabidopsis thaliana and Oryza sativa subsp. japonica. The data (accession numbers and amino acid sequences) of Dof transcription factor for Arabidopsis and rice are obtained from the Plant Transcription Factor Database (http://planttfdb.cbi.pku.edu.cn/family.php?sp=Ath&fam=Dof; http://planttfdb.cbi.pku.edu.cn/family.php?sp=Osj&fam=Dof). Table S2. The nomenclature, characteristics of Dof genes and their deduced proteins in Triticum aestivum L. The accession numbers and sequences (genomic, amino acid, and CDS sequences) of the 96 wheat Dof genes were obtained from Triticum aestivum genome data (IWGSC) in Ensemble Plants (http://plants.ensembl.org/Triticum_aestivum/Info/Index). Table S3. Coevolution sites in TaDofs. Table S4. Cis-element analysis of 1500 bp nucleotide sequences data upstream of the translation initiation codon of TaDof genes. Table S5. The number of each cis-acting element contained in the subfamily. Table S6. The RNA-Seq atlas data of the TaDof genes. Table S7. Primers used for qRT-PCR of Dof genes in wheat. Table S8. The relative expression values in qRT-PCR and RNA-Seq atlas data of TaDofs under abiotic stresses. (A) The relative expression values of TaDofs in qRT-PCR under abiotic stresses. (B) The RNA-Seq atlas data of TaDofs under abiotic stresses. [file 12864_2020_6691_MOESM5_ESM.xlsx]

## Sheet: Table S1
Table S1 The nomenclature, characteristics of Dof genes and their deduced proteins in Arabidopsis thaliana and Oryza sativa subsp. japonica
Species	Sequence Namea	Locus name	UniProtKB Gene Name	Locations on Chromosome	Genomics Length	CDS Length	Protein Length	PI	MW(Da)
Arabidopsis thaliana	AtDof1	AT1G07640.1	OBP2	1:2353031-2356413	2957	828	275	9.7745	29533.7
	AtDof2	AT1G21340.1	DOF1.2	1:7476022-7476899	878	783	260	4.4752	29678.6
	AtDof3	AT1G26790.1	AT1G26790	1:9273684-9275193	1510	1119	396	7.2811	44742.8
	AtDof4	AT1G28310.1	AT1G28310	1:9912203-9913837	1635	936	311	9.411	34020.7
	AtDof5	AT1G29160.1	DOF1.5	1:10183390-10184512	1123	528	175	9.582	19423
	AtDof6	AT1G47655.1	DOF1.6	1:17525342-17526308	967	630	209	7.203	22292.6
	AtDof7	AT1G51700.1	DOF1.7	1:19173880-19175228	1349	585	194	8.9374	21682.2
	AtDof8	AT1G64620.1	DOF1.8	1:24006913-24009415	2503	1059	352	7.8723	37877.7
	AtDof9	AT1G69570.1	CDF5	1:26161528-26163715	2188	1200	399	8.8242	44006.6
	AtDof10	AT2G28510.1	DOF2.1	2:12199075-12200780	1706	867	288	8.0376	31782
	AtDof11	AT2G28810.1	DOF2.2	2:12363426-12365377	1922	1023	340	9.7521	36647.3
	AtDof12	AT2G34140.1	CDF4	2:14413694-14414788	1095	513	170	9.5953	18926.5
	AtDof13	AT2G37590.1	DOF2.4	2:15769086-15770805	1720	993	330	9.2231	35330.5
	AtDof14	AT2G46590.1	DOF2.5	2:19132925-19135383	2379	1074	357	9.3456	39113.9
	AtDof15	AT3G21270.1	DOF3.1	3:7474544-7475903	1360	615	204	9.5985	22530
	AtDof16	AT3G45610.1	DOF3.2	3:16739247-16740546	1300	738	245	9.1147	26958
	AtDof17	AT3G47500.1	CDF3	3:17503883-17506124	2242	1347	448	7.0586	49730.3
	AtDof18	AT3G50410.1	DOF3.4	3:18709613-18710836	1224	762	253	8.4938	26382.2
	AtDof19	AT3G52440.1	AT3G52440	3:19435122-19436299	853	744	247	4.8921	26935.7
	AtDof20	AT3G55370.1	OBP3	3:20527063-20529331	2229	972	323	9.5786	35522
	AtDof21	AT3G61850.1	DAG1	3:22895268-22897732	2341	891	296	9.7065	32966.5
	AtDof22	AT4G00940.1	DOF4.1	4:402959-404873	1915	885	294	7.4783	33389.6
	AtDof23	AT4G21030.1	DOF4.2	4:11231414-11231998	585	585	194	5.5667	22107.6
	AtDof24	AT4G21040.1	DOF4.3	4:11234807-11235505	699	699	232	8.4692	26075.6
	AtDof25	AT4G21050.1	DOF4.4	4:11238441-11239073	633	633	210	6.0048	23969.5
	AtDof26	AT4G21080.1	DOF4.5	4:11254602-11255351	750	750	249	8.4678	28094
	AtDof27	AT4G24060.1	DOF4.6	4:12503672-12505774	2103	1029	342	7.6258	37347.9
	AtDof28	AT4G38000.1	DOF4.7	4:17858351-17859325	975	741	246	9.6805	27393.7
	AtDof29	AT5G02460.1	DOF5.1	5:539249-541316	2068	1200	399	9.177	42530.8
	AtDof30	AT5G39660.1	CDF2	5:15878698-15881537	2703	1374	457	4.9386	49808.1
	AtDof31	AT5G60200.1	DOF5.3	5:24240810-24242523	1714	774	257	8.7682	28201.3
	AtDof32	AT5G60850.1	DOF5.4	5:24480291-24482163	1873	924	307	7.0459	32740.8
	AtDof33	AT5G62430.1	CDF1	5:25069093-25071111	2019	897	298	9.1551	33638.9
	AtDof34	AT5G62940.1	DOF5.6	5:25256852-25258704	1853	1119	372	8.1418	39800.8
	AtDof35	AT5G65590.1	DOF5.7	5:26211746-26213233	1488	951	316	9.0422	34853.8
	AtDof36	AT5G66940.1	DOF5.8	5:26727819-26728715	897	678	225	9.325	24117.6
Oryza sativa subsp. japonica	OsDof1	LOC_Os01g09720.1		1:5014609-5015256	648	648	215	9.6214	22188.4
	OsDof2	LOC_Os01g15900.1		1:8949249-8952712	3464	1656	551	4.7165	59967.7
	OsDof3	LOC_Os01g17000.1		1:9733832-9738226	4395	1473	490	7.0259	52764.3
	OsDof4	LOC_Os01g48290.1		1:27676501-27677028	528	528	175	10.429	17316.2
	OsDof5	LOC_Os01g55340.1		1:31850537-31851619	1083	636	211	9.0833	23094.8
	OsDof6	LOC_Os01g64590.1		1:37472376-37473368	993	963	320	4.5088	33781.5
	OsDof7	LOC_Os02g15350.1		2:8590287-8593925	3639	1122	373	7.3082	36843.3
	OsDof8	LOC_Os02g45200.1		2:27435303-27438687	3385	1146	381	8.7354	38545.8
	OsDof9	LOC_Os02g47810.1		2:29238064-29241762	3699	933	310	8.2858	32251.8
	OsDof10	LOC_Os02g49440.1		2:30206964-30208306	1343	849	282	8.9306	28962.3
	OsDof11	LOC_Os03g07360.1		3:3738779-3741715	2937	1323	440	7.8021	47001.7
	OsDof12	LOC_Os03g16850.1		3:9359466-9360935	1470	1212	403	9.6676	40793.1
	OsDof13	LOC_Os03g38870.1		3:21599677-21600792	1116	1116	371	8.5769	36811
	OsDof14	LOC_Os03g42200.1		3:23472278-23475827	3550	1368	455	10.8096	47231.7
	OsDof15	LOC_Os03g55610.1		3:31662275-31663961	1687	1080	359	9.6458	36697.5
	OsDof16	LOC_Os03g60630.1		3:34455535-34456959	1425	1068	355	9.7068	35104
	OsDof17	LOC_Os04g47990.1		4:28534300-28537554	3255	1137	378	8.6719	37599.7
	OsDof18	LOC_Os04g58190.1		4:34654291-34656922	1702	621	206	8.1155	21646.9
	OsDof19	LOC_Os05g02150.1		5:658106-660255	2150	1059	352	8.5766	36473.6
	OsDof20	LOC_Os05g36900.1		5:21555554-21556537	984	984	327	6.3366	34160.1
	OsDof21	LOC_Os06g17410.1		6:10101312-10102739	1428	870	289	7.4335	28832.9
	OsDof22	LOC_Os07g13260.1		7:7604087-7605698	1612	999	332	10.1131	32942.1
	OsDof23	LOC_Os07g32510.1		7:19362157-19364739	2583	1080	359	8.0653	34259.9
	OsDof24	LOC_Os07g48570.1		7:29077196-29081179	3984	1431	476	5.4725	50817.3
	OsDof25	LOC_Os08g38220.1		8:24232676-24233972	1297	831	276	7.2096	28856.9
	OsDof26	LOC_Os09g29960.1		9:18234924-18235879	956	693	230	9.4724	23762.4
	OsDof27	LOC_Os10g26620.1		10:13882332-13885224	2893	1314	437	8.1996	46135.4
	OsDof28	LOC_Os10g35300.1		10:18873473-18875014	1497	744	247	9.4789	24655.6
	OsDof29	LOC_Os12g38200.1		12:23458337-23460708	2372	1047	348	8.8926	35336.3
	OsDof30	LOC_Os12g39990.1		12:24723790-24724587	798	798	265	9.6173	26597.4

## Sheet: Table S2
Table S2 The nomenclature, characteristics of Dof genes and their deduced proteins in Triticum aestivum L.
Sequence Namea	Locus name	Locations on Chromosome	Subgroup	Genomics Length	CDS Length	Protein Length	No. of Introns	PI	MW(Da)	Subcellular localization prediction
TaDof1	TraesCS6A02G287700.1	6A:520354982:520355857:-1	A	876	876	291	0	5.57	30383.7	nucleus
TaDof2	TraesCS5D02G161000.1	5D:251063289:251065090:-1	C	1802	1029	342	1	8.59	35466.5	nucleus
TaDof3	TraesCS5A02G155900.1	5A:334262614:334265152:-1	C	2539	1017	338	1	8.09	34784.6	nucleus
TaDof4	TraesCS1A02G035200.1	1A:18460897:18462267:-1	B	1371	1086	361	1	8.72	37197.5	nucleus
TaDof5	TraesCS1A02G171300.1	1A:306149768:306150941:1	C	1174	777	258	0	9.44	26135	nucleus
TaDof6	TraesCS5B02G154100.1	5B:283623197:283625483:-1	C	2287	1017	338	1	8.78	35207.2	nucleus
TaDof7	TraesCS1A02G275000.1	1A:469309705:469310655:1	C	951	951	316	0	5.3	33509.5	nucleus
TaDof8	TraesCS1A02G334100.1	1A:521738723:521739647:1	D	925	630	209	0	9.6	22235.9	nucleus
TaDof9	TraesCS1B02G045000.1	1B:24932221:24933605:-1	B	1385	1071	356	1	8.91	36341.6	nucleus
TaDof10	TraesCS1B02G185900.1	1B:332795666:332796460:-1	C	795	795	264	0	9.36	26541.5	nucleus
TaDof11	TraesCS1B02G284300.1	1B:493857643:493858859:1	C	1217	951	316	0	5.39	33587.6	nucleus
TaDof12	TraesCS1B02G347400.1	1B:576521456:576522540:1	D	1085	630	209	0	9.6	22271	nucleus
TaDof13	TraesCS1D02G036700.1	1D:17168243:17169613:-1	B	1371	1086	361	1	8.77	36962.2	nucleus
TaDof14	TraesCS1D02G274700.1	1D:370341838:370342971:1	C	1134	1134	377	0	6.45	40200.4	nucleus
TaDof15	TraesCS1D02G336600.1	1D:426652011:426652920:1	D	910	645	214	0	9.32	23009.8	nucleus
TaDof16	TraesCS2A02G079200.1	2A:35975919:35976977:1	B	1059	981	326	0	9.11	32884.3	nucleus
TaDof17	TraesCS2A02G225900.1	2A:232369939:232371198:-1	B	1260	1071	356	0	7.69	35604.3	nucleus
TaDof18	TraesCS2A02G402200.1	2A:656239869:656241866:1	C	1998	1137	378	1	8.65	38347.6	nucleus
TaDof19	TraesCS2A02G590700.1	2A:778760047:778760736:1	E	690	606	201	1	8.17	21704.2	nucleus
TaDof20	TraesCS2A02G590800.1	2A:778788844:778789858:1	E	1015	660	219	1	7.59	23619.1	nucleus
TaDof21	TraesCS2A02G591000.1	2A:778827263:778828012:1	E	750	750	249	0	8.08	26581.6	nucleus
TaDof22	TraesCS2A02G591100.1	2A:778876118:778878070:1	E	1963	636	211	1	8.8	22463.1	nucleus
TaDof23	TraesCS2A02G591200.1	2A:778914739:778915488:1	E	750	645	214	1	6.12	22811.4	nucleus
TaDof24	TraesCS2B02G094000.1	2B:54440144:54441572:1	B	1429	993	330	0	9.16	33272.8	nucleus
TaDof25	TraesCS2B02G249200.1	2B:257523313:257524380:-1	B	1068	1068	355	0	7.71	35679.3	nucleus
TaDof26	TraesCS2B02G420400.1	2B:602762399:602764394:1	C	1996	1131	376	1	8.65	38112.2	nucleus
TaDof27	TraesCS2B02G592600.1	2B:777521005:777521939:-1	E	935	561	186	1	6.89	20074.2	nucleus
TaDof28	TraesCS2B02G592700.1	2B:777548771:777549521:-1	E	751	669	222	1	5.93	23633.2	nucleus
TaDof29	TraesCS2B02G592800.1	2B:777618188:777618914:-1	E	727	639	212	1	6.88	23170.7	nucleus
TaDof30	TraesCS2B02G592900.1	2B:777658242:777658955:-1	E	714	624	207	1	8.11	22279.9	nucleus
TaDof31	TraesCS2D02G076600.1	2D:32763076:32764516:1	B	1441	987	328	0	9.24	33038.5	nucleus
TaDof32	TraesCS2D02G231600.1	2D:203451257:203452574:-1	B	1318	1071	356	0	7.7	35712.4	nucleus
TaDof33	TraesCS2D02G399500.1	2D:512685772:512687789:1	C	2018	1137	378	1	8.65	38299.4	nucleus
TaDof34	TraesCS2D02G563000.1	2D:634481691:634482439:-1	E	749	654	217	1	6.07	23217.7	nucleus
TaDof35	TraesCS2D02G563100.1	2D:634555715:634556603:-1	E	889	678	225	0	6.57	23977.6	nucleus
TaDof36	TraesCS2D02G563200.1	2D:634574580:634575784:-1	E	1205	666	221	1	8.17	23355.9	nucleus
TaDof37	TraesCS2D02G563400.1	2D:634658105:634658812:-1	E	708	624	207	1	8.5	22255.8	nucleus
TaDof38	TraesCS3A02G106500.1	3A:70730050:70730766:-1	A	717	717	238	0	9.41	25314.9	nucleus
TaDof39	TraesCS3A02G271700.1	3A:500977975:500979026:-1	D	1052	468	155	0	10.46	16002.8	nucleus
TaDof40	TraesCS3A02G306800.1	3A:544969330:544970821:1	D	1492	609	202	0	9.78	22051.6	nucleus
TaDof41	TraesCS3A02G377000.1	3A:626015453:626016672:-1	C	1220	996	331	0	4.68	35231.1	nucleus
TaDof42	TraesCS3A02G532000.1	3A:744879055:744880377:1	B	1323	1119	372	1	8.63	38541	nucleus
TaDof43	TraesCS3A02G532100.1	3A:745079524:745083611:-1	B	4088	1140	379	2	9.06	40996.8	nucleus
TaDof44	TraesCS3A02G532200.1	3A:745192727:745194434:-1	B	1708	1068	355	1	8.36	38350.5	nucleus
TaDof45	TraesCS3A02G189600.1	3A:234210473:234214629:1	D	4157	1431	476	1	7.14	51908.8	nucleus
TaDof46	TraesCS3A02G180600.1	3A:208246096:208249775:-1	D	3680	1620	539	1	5.06	58121.6	nucleus
TaDof47	TraesCS3A02G539000.1	3A:750297982:750298791:-1	B	810	810	269	0	6.88	28739.7	nucleus
TaDof48	TraesCS3B02G125100.1	3B:99170804:99171788:-1	A	985	693	230	0	9.21	24433.9	nucleus
TaDof49	TraesCS3B02G210300.1	3B:246160462:246163673:-1	D	3212	1620	539	1	5.14	58134.6	nucleus
TaDof50	TraesCS3B02G305400.1	3B:490599899:490600363:-1	D	465	465	154	0	10.46	15885.6	nucleus
TaDof51	TraesCS3B02G329700.1	3B:532666387:532667948:-1	D	1562	615	204	0	9.64	22194.8	nucleus
TaDof52	TraesCS3B02G409600.1	3B:646002238:646003233:-1	C	996	996	331	0	4.68	35218.1	nucleus
TaDof53	TraesCS3B02G608800.1	3B:828110909:828112393:1	B	1485	1131	376	1	8.48	38766.1	nucleus
TaDof54	TraesCS3B02G608900.1	3B:828253029:828256062:-1	B	3034	1068	355	1	8.91	37703	nucleus
TaDof55	TraesCS3B02G609000.1	3B:828292221:828293811:-1	B	1591	1059	352	1	8.69	37649.5	nucleus
TaDof56	TraesCS3B02G609100.1	3B:828331215:828332801:-1	B	1587	1044	347	1	6.95	36891.8	nucleus
TaDof57	TraesCS3D02G108600.1	3D:61702971:61703663:-1	A	693	693	230	0	9.38	24470	nucleus
TaDof58	TraesCS3D02G271300.1	3D:376169683:376170141:-1	D	459	459	152	0	10.46	15765.5	nucleus
TaDof59	TraesCS3D02G295100.1	3D:406772257:406773084:-1	D	828	603	200	0	9.91	21803.3	nucleus
TaDof60	TraesCS3D02G370100.1	3D:483176431:483177426:-1	C	996	996	331	0	4.66	35228	nucleus
TaDof61	TraesCS3D02G537400.1	3D:610543535:610544993:1	B	1459	1131	376	1	8.48	38634	nucleus
TaDof62	TraesCS3D02G537500.1	3D:610627337:610629582:-1	B	2246	1149	382	1	8.86	41600.8	nucleus
TaDof63	TraesCS3D02G193100.1	3D:183738347:183742857:1	D	4511	1431	476	1	6.54	51910.7	nucleus
TaDof64	TraesCS3D02G185500.1	3D:170680882:170682660:-1	D	1779	1521	506	1	5.73	55026.6	nucleus
TaDof65	TraesCS4A02G017700.1	4A:11716514:11718496:-1	D	1983	1314	437	1	8.15	47272.7	nucleus
TaDof66	TraesCS4A02G097800.1	4A:108871563:108872939:-1	B	1377	1152	383	1	9.42	39721.1	nucleus
TaDof67	TraesCS4A02G234000.1	4A:542827942:542829242:1	D	1301	801	266	0	9.46	28043.9	nucleus
TaDof68	TraesCS4B02G081500.1	4B:79737184:79737981:-1	D	798	798	265	0	9.3	27851.7	nucleus
TaDof69	TraesCS4B02G206800.1	4B:440046072:440047441:1	B	1370	1137	378	1	9.5	39349.8	nucleus
TaDof70	TraesCS4B02G286400.1	4B:570084740:570086809:1	D	2070	1302	433	1	8.45	46778.3	nucleus
TaDof71	TraesCS4D02G080100.1	4D:54126883:54127674:-1	D	792	792	263	0	9.27	27719.5	nucleus
TaDof72	TraesCS4D02G207600.1	4D:356561885:356563255:1	B	1371	1146	381	1	9.62	39471.9	nucleus
TaDof73	TraesCS4D02G285100.1	4D:455892080:455894057:1	D	1978	1329	442	1	8.15	47616.1	nucleus
TaDof74	TraesCS5A02G078100.1	5A:95868642:95869933:1	B	1292	1029	342	1	8.91	35270.2	nucleus
TaDof75	TraesCS5A02G251800.1	5A:467585704:467586549:1	A	846	846	281	0	4.89	28691.4	nucleus
TaDof76	TraesCS5A02G401800.1	5A:594770755:594771900:1	A	1146	1146	381	0	9.42	39465.5	nucleus
TaDof77	TraesCS5A02G479400.1	5A:652646927:652648585:1	B	1659	1404	467	1	9.43	47909.6	nucleus
TaDof78	TraesCS5B02G087600.1	5B:112194001:112195291:-1	B	1291	1023	340	1	8.91	34928.8	nucleus
TaDof79	TraesCS5B02G249800.1	5B:432323296:432324141:1	A	846	846	281	0	4.93	28843.7	nucleus
TaDof80	TraesCS5B02G406500.1	5B:582773511:582774659:1	A	1149	1149	382	0	9.42	39508.6	nucleus
TaDof81	TraesCS5B02G492600.1	5B:660588862:660590474:1	B	1613	1359	452	1	9.3	46274	nucleus
TaDof82	TraesCS5D02G093800.1	5D:103175243:103176547:-1	B	1305	1032	343	1	8.91	35422.3	nucleus
TaDof83	TraesCS5D02G259700.1	5D:365992363:365993539:1	A	1177	846	281	0	4.86	28857.5	nucleus
TaDof84	TraesCS5D02G412000.1	5D:475382096:475383238:1	A	1143	1143	380	0	9.33	39261.3	nucleus
TaDof85	TraesCS5D02G493000.1	5D:525957286:525958907:1	B	1622	1368	455	1	9.3	46474.1	nucleus
TaDof86	TraesCS6A02G255500.1	6A:473574604:473576711:-1	C	2108	1179	392	1	8.45	40234.4	nucleus
TaDof87	TraesCS6A02G274000.1	6A:500082733:500086753:-1	C	4021	921	306	1	8.05	32636.9	nucleus
TaDof88	TraesCS6B02G270100.1	6B:486223536:486225624:1	C	2089	1170	389	1	8.45	40120.3	nucleus
TaDof89	TraesCS6B02G301500.1	6B:539726683:539730853:-1	C	4171	921	306	1	8.32	32490.8	nucleus
TaDof90	TraesCS6B02G317100.1	6B:564992876:564993745:-1	A	870	870	289	0	5.92	30305.7	nucleus
TaDof91	TraesCS6D02G236700.1	6D:334226703:334228811:-1	C	2109	1176	391	1	8.45	40049.2	nucleus
TaDof92	TraesCS6D02G254200.1	6D:358325432:358328684:-1	C	3253	921	306	1	8.32	32457.8	nucleus
TaDof93	TraesCS6D02G268400.1	6D:378378715:378379587:-1	A	873	873	290	0	5.91	30212.5	nucleus
TaDof94	TraesCS7A02G213400.1	7A:177136007:177136955:1	A	949	855	284	0	6.81	29147.2	nucleus
TaDof95	TraesCS7B02G120600.1	7B:140652691:140653650:1	A	960	960	319	0	8.62	32924.5	nucleus
TaDof96	TraesCS7D02G215300.1	7D:174992500:174993354:1	A	855	855	284	0	6.71	29018.1	nucleus

## Sheet: Table S3
Table S3 Coevolution sites in TaDofs
Group	Coevolution sites
1	9L, 10K
2	17S, 18N
3	22N, 212P
4	28G,29E
5	140S, 272G
6	131F, 132A
7	140S, 141A
8	224Q, 225H
9	331L, 332L
Note: All sites were located on the sequence of TaDof6 according to the results of multiple sequence alignment.

## Sheet: Table S4
Table S4 Cis-element analysis of 1500 bp nucleotide sequences data upstream of the translation initiation codon of TaDof genes
Catergory											Light responsive elements																			Development related elements												Hormone responsive elements
Cis-element		Total	3-AF1 binding site	ACE	AE-box	ATC-motif	ATCT-motif	Box 4	C-box		G-Box	G-box	GT1-motif	Sp1	CATT-motif	chs-CMA1a	chs-CMA2a	chs-CMA2b	chs-Unit 1 m1	I-box	MRE	GA-motif	GATA-motif	TCCC-motif	TCT-motif	LAMP-element	L-box	GTGGC-motif	Pc-CMA2c	GCN4_motif	motif I	circadian	CAT-box	AACA_motif	CCGTCC-box	MSA-like	dOCT	HD-Zip 1	O2-site	OCT	RY-element	P-box	TCA-element	GARE-motif	TGA-element	TATC-box	AuxRR-core	ERE	TGACG-motif
			light responsive element	cis-acting element involved in light responsiveness	part of a module for light response	part of a conserved DNA module involved in light responsiveness	part of a conserved DNA module involved in light responsiveness	part of a conserved DNA module involved in light responsiveness	cis-acting regulatory element involved in light responsiveness		cis-acting regulatory element involved in light responsiveness	cis-acting regulatory element involved in light responsiveness	light responsive element	light responsive element	part of a light responsive element	part of a light responsive element	part of a light responsive element	part of a light responsive element	part of a light responsive element	part of a light responsive element	MYB binding site involved in light responsiveness	part of a light responsive element	part of a light responsive element	part of a light responsive element	part of a light responsive element	part of a light responsive element	part of a light responsive element	part of a light responsive element	part of a light responsive element	cis-regulatory element involved in endosperm expression	cis-acting regulatory element root specific	cis-acting regulatory element involved in circadian control	cis-acting regulatory element related to meristem expression	involved in endosperm-specific negative expression	cis-acting regulatory element related to meristem specific activation	cis-acting element involved in cell cycle regulation	cis-acting regulatory element related to meristem specific activation	element involved in differentiation of the palisade mesophyll cells	cis-acting regulatory element involved in zein metabolism regulation	cis-acting regulatory element related to meristem specific activation	cis-acting regulatory element involved in seed-specific regulation	gibberellin-responsive element	cis-acting element involved in salicylic acid responsiveness	gibberellin-responsive element	auxin-responsive element	cis-acting element involved in gibberellin-responsiveness	cis-acting regulatory element involved in auxin responsiveness	ethylene-responsive element	cis-acting regulatory element involved in the MeJA-responsiveness
TaDof1	TraesCS6A02G287700.1	95						1			1	3	3										1		1					1			1	1	1				2			1					1		3
TaDof2	TraesCS5D02G161000.1	99						3			1	3								1			1	1	1								1		2				1		1		2			1			2
TaDof3	TraesCS5A02G155900.1	83					2	3			2		1							1			1	1	1								1		1						1		1	1		1	1		1
TaDof4	TraesCS1A02G035200.1	78						1				1	1								1			2	1														1			1	2					1	1
TaDof5	TraesCS1A02G171300.1	91			1			1				2	1							1	1		1												1										1				1
TaDof6	TraesCS5B02G154100.1	101						2			1	2	3																			1	1		2				2								1	2
TaDof7	TraesCS1A02G275000.1	105		1				1				4	1								2		2		1						1	1	3		2
TaDof8	TraesCS1A02G334100.1	96	1	1			1	1				4								1			1					1					3		1							1		1		1			3
TaDof9	TraesCS1B02G045000.1	79			1			2					1								1			2															1				1						1
TaDof10	TraesCS1B02G185900.1	88									1	2	2	1							1														1										2			1	1
TaDof11	TraesCS1B02G284300.1	121				1		2				6	2							1					1							1	2		1		1		1		1								2
TaDof12	TraesCS1B02G347400.1	99					1	2				4								1			1	1		1							2						1			1		3		1			2
TaDof13	TraesCS1D02G036700.1	74						1													1			2															1			1	1					1	1
TaDof14	TraesCS1D02G274700.1	96										6	1	4										1									1		2						1		1						1
TaDof15	TraesCS1D02G336600.1	91						1				3					1			1			1					1					1									1		1		1	1		2
TaDof16	TraesCS2A02G079200.1	119										3		1							1			4	1								3		3				2										4
TaDof17	TraesCS2A02G225900.1	62				1		1				2	4	1							1																					1							1
TaDof18	TraesCS2A02G402200.1	105		1			1				1	7		1						1				1															1				2		1				2
TaDof19	TraesCS2A02G590700.1	83		1								7							1						2										2				1		1								5
TaDof20	TraesCS2A02G590800.1	94			1							5	2	3										1				1					2		2										1				5
TaDof21	TraesCS2A02G591000.1	92	1					1				2	2	2	1				1									1							2														4
TaDof22	TraesCS2A02G591100.1	93									1	2	1	2																			1						1				1						2
TaDof23	TraesCS2A02G591200.1	98							1			6		2									3												4														7
TaDof24	TraesCS2B02G094000.1	107									1	4		2							1			1				1					3												1				3
TaDof25	TraesCS2B02G249200.1	98						3			1	3	2	1							1		1	1																				1				2	1
TaDof26	TraesCS2B02G420400.1	86		1	1		1				1	2		1						2			1		1																		1
TaDof27	TraesCS2B02G592600.1	86										4	2	5																			1		3								1						3
TaDof28	TraesCS2B02G592700.1	120										5	1	5					1					1			1	2							3										1				5
TaDof29	TraesCS2B02G592800.1	96			1							5	2	3										1				1					1		1												1		2
TaDof30	TraesCS2B02G592900.1	108									3	9		2					1	1			1		1										2										1				4
TaDof31	TraesCS2D02G076600.1	88										2	1	2							1			1				1					2		2				1	1									1
TaDof32	TraesCS2D02G231600.1	100						4				3	2	3							1		1		1																			1					3
TaDof33	TraesCS2D02G399500.1	98									2	3		1									1		1														1				1		1	1		1	3
TaDof34	TraesCS2D02G563000.1	115										4	1	3									1		1										3								1						8
TaDof35	TraesCS2D02G563100.1	111										8		3														1							5														4
TaDof36	TraesCS2D02G563200.1	88			1							7		1														1					1		1											1			4
TaDof37	TraesCS2D02G563400.1	85			1							4		2						1					1										3						1								4
TaDof38	TraesCS3A02G106500.1	85			3								1	1					1		1			1				1		1			1		3	1		1					1						1
TaDof39	TraesCS3A02G271700.1	142									2	10								1	1			1									1		3				2		1				3	1			6
TaDof40	TraesCS3A02G306800.1	112										1	1	2									1	1	1							1			1				1		2	1			1
TaDof41	TraesCS3A02G377000.1	90									2	4	3	3																	1		3		1				1							1
TaDof42	TraesCS3A02G532000.1	86						5			1	1		1							1			1															2									1	1
TaDof43	TraesCS3A02G532100.1	99		1								5	1	1						1				1									2		2				1			1			1				7
TaDof44	TraesCS3A02G532200.1	86			2			1				2																					1						1		1					1		1
TaDof45	TraesCS3A02G189600.1	90						1			2	1								1					1																								1
TaDof46	TraesCS3A02G180600.1	55																		1				1									1									1				1			3
TaDof47	TraesCS3A02G539000.1	110												1		1								1	3										1			1
TaDof48	TraesCS3B02G125100.1	76			1							1	1						1					1				1		1					2	1													2
TaDof49	TraesCS3B02G210300.1	83		1				1			3		3	1											1																				2				2
TaDof50	TraesCS3B02G305400.1	78										1																		1					1						1				1			1	1
TaDof51	TraesCS3B02G329700.1	97		1								4		1																					1							2		1					2
TaDof52	TraesCS3B02G409600.1	106		1							2	5	2	3																	1		2		1				1				1		1
TaDof53	TraesCS3B02G608800.1	95						4				1										1		1									1						1		1								2
TaDof54	TraesCS3B02G608900.1	109			1			1				2	1								1	1											1						1							1
TaDof55	TraesCS3B02G609000.1	90					1	2			2	2																				1							4							1		1
TaDof56	TraesCS3B02G609100.1	104			1			1				1	1																			1	1						4							1		1	1
TaDof57	TraesCS3D02G108600.1	84			1							1	1								1							1		1					2														3
TaDof58	TraesCS3D02G271300.1	114									1	5								1	1			2						1					1						1				2			1	4
TaDof59	TraesCS3D02G295100.1	122										5	2	1											1								2		3							1							3
TaDof60	TraesCS3D02G370100.1	93									2	4	3	2											1						1		2		1								1			1
TaDof61	TraesCS3D02G537400.1	80						5				2		1								1		1									1						1		1							1
TaDof62	TraesCS3D02G537500.1	97			1			3			1	4	3									1																	1									1	1
TaDof63	TraesCS3D02G193100.1	98									2	1		1											1								1		1														3
TaDof64	TraesCS3D02G185500.1	89											2	1										1	1								2									1	1		2			1	3
TaDof65	TraesCS4A02G017700.1	89			1																			1	1								1						1
TaDof66	TraesCS4A02G097800.1	124		1				2					2	1										1						1			1									1	1					3	2
TaDof67	TraesCS4A02G234000.1	91										2																							2				2								1		3
TaDof68	TraesCS4B02G081500.1	80						3			1	2									1				1								2		1				1										2
TaDof69	TraesCS4B02G206800.1	66		1	1			1				1	2	1																									1			2	1
TaDof70	TraesCS4B02G286400.1	65									1																																						1
TaDof71	TraesCS4D02G080100.1	73										4													2														2										1
TaDof72	TraesCS4D02G207600.1	101		1	1			2			1	5	2	1										2																		2	1						2
TaDof73	TraesCS4D02G285100.1	97																1																					1					1				3	1
TaDof74	TraesCS5A02G078100.1	103	1								1	2		1		1								2										1					2			1							1
TaDof75	TraesCS5A02G251800.1	102						1			1	4		4									1	1					1						2								1						4
TaDof76	TraesCS5A02G401800.1	94										1	2	1						1	2												1				1				1			1					3
TaDof77	TraesCS5A02G479400.1	83						1				1		1											1								1		1				1		3				1
TaDof78	TraesCS5B02G087600.1	121			1						1	1		1		1						1		2	1														4						1				1
TaDof79	TraesCS5B02G249800.1	109									1	5		4									1	1									1		4								1		1				4
TaDof80	TraesCS5B02G406500.1	83						1			1			2						2													2								1		1		1				2
TaDof81	TraesCS5B02G492600.1	90						1			1			1											1	1							1		1				1		3				1
TaDof82	TraesCS5D02G093800.1	104									1	2				1								2	1														3										2
TaDof83	TraesCS5D02G259700.1	114									1	4		1						2			1	1								1	1		2								1		1				3
TaDof84	TraesCS5D02G412000.1	101						1				2	1	1						1					1								2								1		1					1	5
TaDof85	TraesCS5D02G493000.1	98						1			1			1										1	1								1		1				1		3	1			1		1
TaDof86	TraesCS6A02G255500.1	98		1							2	3		3																			1		4														2
TaDof87	TraesCS6A02G274000.1	78												3					1				3		2								1															5
TaDof88	TraesCS6B02G270100.1	93									2	4	2	1			1									1									1				1				1				1
TaDof89	TraesCS6B02G301500.1	88												4									1									1	1		2									1					2
TaDof90	TraesCS6B02G317100.1	83										2								1					1								1						2		1	1							4
TaDof91	TraesCS6D02G236700.1	99	1								2	4		1											1								1		3								1		1				1
TaDof92	TraesCS6D02G254200.1	77	1									3		4									3										1		1													1
TaDof93	TraesCS6D02G268400.1	60										1																					1								1	1		1	1
TaDof94	TraesCS7A02G213400.1	87			1							2									1		2									1											1		1	1		1	3
TaDof95	TraesCS7B02G120600.1	87			1		1	1			1	4	1								1		2		1			1											2		1						1		1
TaDof96	TraesCS7D02G215300.1	103									2	4		1						1	2												1						1									1	8
Mean number of different types of cis-element copies in the Dof gene family of wheat			1	1	1.15	1	1.14286	1.81579	1		1.425	3.32911	1.7381	1.87931	1	1	1	1	1	1.13636	1.13043	1	1.375	1.2973	1.14286	1	1	1.07143	1	1	1	1	1.42308	1	1.90385	1	1	1	1.48837	1	1.31818	1.15	1.11111	1.18182	1.23077	1	1	1.45455	2.66667
[truncated: 64 more columns]

## Sheet: Table S5
Table S5 The number of each cis-acting element contained in the subfamily
											Light responsive elements																			Development related elements												Hormone responsive elements
Group	Cis-element		3-AF1 binding site	ACE	AE-box	ATC-motif	ATCT-motif	Box 4	C-box		G-Box	G-box	GT1-motif	Sp1	CATT-motif	chs-CMA1a	chs-CMA2a	chs-CMA2b	chs-Unit 1 m1	I-box	MRE	GA-motif	GATA-motif	TCCC-motif	TCT-motif	LAMP-element	L-box	GTGGC-motif	Pc-CMA2c	GCN4_motif	motif I	circadian	CAT-box	AACA_motif	CCGTCC-box	MSA-like	dOCT	HD-Zip 1	O2-site	OCT	RY-element	P-box	TCA-element	GARE-motif	TGA-element	TATC-box	AuxRR-core	ERE	TGACG-motif
			light responsive element	cis-acting element involved in light responsiveness	part of a module for light response	part of a conserved DNA module involved in light responsiveness	part of a conserved DNA module involved in light responsiveness	part of a conserved DNA module involved in light responsiveness	cis-acting regulatory element involved in light responsiveness		cis-acting regulatory element involved in light responsiveness	cis-acting regulatory element involved in light responsiveness	light responsive element	light responsive element	part of a light responsive element	part of a light responsive element	part of a light responsive element	part of a light responsive element	part of a light responsive element	part of a light responsive element	MYB binding site involved in light responsiveness	part of a light responsive element	part of a light responsive element	part of a light responsive element	part of a light responsive element	part of a light responsive element	part of a light responsive element	part of a light responsive element	part of a light responsive element	cis-regulatory element involved in endosperm expression	cis-acting regulatory element root specific	cis-acting regulatory element involved in circadian control	cis-acting regulatory element related to meristem expression	involved in endosperm-specific negative expression	cis-acting regulatory element related to meristem specific activation	cis-acting element involved in cell cycle regulation	cis-acting regulatory element related to meristem specific activation	element involved in differentiation of the palisade mesophyll cells	cis-acting regulatory element involved in zein metabolism regulation	cis-acting regulatory element related to meristem specific activation	cis-acting regulatory element involved in seed-specific regulation	gibberellin-responsive element	cis-acting element involved in salicylic acid responsiveness	gibberellin-responsive element	auxin-responsive element	cis-acting element involved in gibberellin-responsiveness	cis-acting regulatory element involved in auxin responsiveness	ethylene-responsive element	cis-acting regulatory element involved in the MeJA-responsiveness
A	TaDof1	TraesCS6A02G287700.1						1			1	3	3										1		1					1			1	1	1				2			1					1		3
	TaDof38	TraesCS3A02G106500.1			3								1	1					1		1			1				1		1			1		3	1		1					1						1
	TaDof48	TraesCS3B02G125100.1			1							1	1						1					1				1		1					2	1													2
	TaDof57	TraesCS3D02G108600.1			1							1	1								1							1		1					2														3
	TaDof75	TraesCS5A02G251800.1						1			1	4		4									1	1					1						2								1						4
	TaDof76	TraesCS5A02G401800.1										1	2	1						1	2												1				1				1			1					3
	TaDof79	TraesCS5B02G249800.1									1	5		4									1	1									1		4								1		1				4
	TaDof80	TraesCS5B02G406500.1						1			1			2						2													2								1		1		1				2
	TaDof83	TraesCS5D02G259700.1									1	4		1						2			1	1								1	1		2								1		1				3
	TaDof84	TraesCS5D02G412000.1						1				2	1	1						1					1								2								1		1					1	5
	TaDof90	TraesCS6B02G317100.1										2								1					1								1						2		1	1							4
	TaDof93	TraesCS6D02G268400.1										1																					1								1	1		1	1
	TaDof94	TraesCS7A02G213400.1			1							2									1		2									1											1		1	1		1	3
	TaDof95	TraesCS7B02G120600.1			1		1	1			1	4	1								1		2		1			1											2		1						1		1
	TaDof96	TraesCS7D02G215300.1									2	4		1						1	2												1						1									1	8
Total			0	0	7	0	1	5	0	0	8	34	10	15	0	0	0	0	2	8	8	0	8	5	4	0	0	4	1	4	0	2	12	1	16	2	1	1	7	0	6	3	7	2	5	1	2	3	46
B	TaDof2	TraesCS5D02G161000.1						3			1	3								1			1	1	1								1		2				1		1		2			1			2
	TaDof3	TraesCS5A02G155900.1					2	3			2		1							1			1	1	1								1		1						1		1	1		1	1		1
	TaDof5	TraesCS1A02G171300.1			1			1				2	1							1	1		1												1										1				1
	TaDof6	TraesCS5B02G154100.1						2			1	2	3																			1	1		2				2								1	2
	TaDof7	TraesCS1A02G275000.1		1				1				4	1								2		2		1						1	1	3		2
	TaDof10	TraesCS1B02G185900.1									1	2	2	1							1														1										2			1	1
	TaDof11	TraesCS1B02G284300.1				1		2				6	2							1					1							1	2		1		1		1		1								2
	TaDof14	TraesCS1D02G274700.1										6	1	4										1									1		2						1		1						1
	TaDof18	TraesCS2A02G402200.1		1			1				1	7		1						1				1															1				2		1				2
	TaDof26	TraesCS2B02G420400.1		1	1		1				1	2		1						2			1		1																		1
	TaDof33	TraesCS2D02G399500.1									2	3		1									1		1														1				1		1	1		1	3
	TaDof41	TraesCS3A02G377000.1									2	4	3	3																	1		3		1				1							1
	TaDof52	TraesCS3B02G409600.1		1							2	5	2	3																	1		2		1				1				1		1
	TaDof60	TraesCS3D02G370100.1									2	4	3	2											1						1		2		1								1			1
	TaDof86	TraesCS6A02G255500.1		1							2	3		3																			1		4														2
	TaDof87	TraesCS6A02G274000.1												3					1				3		2								1															5
	TaDof88	TraesCS6B02G270100.1									2	4	2	1			1									1									1				1				1				1
	TaDof89	TraesCS6B02G301500.1												4									1									1	1		2									1					2
	TaDof91	TraesCS6D02G236700.1	1								2	4		1											1								1		3								1		1				1
	TaDof92	TraesCS6D02G254200.1	1									3		4									3										1		1													1
Total			2	5	2	1	4	12	0	0	21	64	21	32	0	0	1	0	1	7	4	0	14	4	10	1	0	0	0	0	4	4	21	0	26	0	1	0	9	0	4	0	12	2	7	5	3	10	18
C	TaDof12	TraesCS1B02G347400.1					1	2				4								1			1	1		1							2						1			1		3		1			2
	TaDof15	TraesCS1D02G336600.1						1				3					1			1			1					1					1									1		1		1	1		2
	TaDof39	TraesCS3A02G271700.1									2	10								1	1			1									1		3				2		1				3	1			6
	TaDof40	TraesCS3A02G306800.1										1	1	2									1	1	1							1			1				1		2	1			1
	TaDof45	TraesCS3A02G189600.1						1			2	1								1					1																								1
	TaDof46	TraesCS3A02G180600.1																		1				1									1									1				1			3
	TaDof49	TraesCS3B02G210300.1		1				1			3		3	1											1																				2				2
	TaDof50	TraesCS3B02G305400.1										1																		1					1						1				1			1	1
	TaDof51	TraesCS3B02G329700.1		1								4		1																					1							2		1					2
	TaDof58	TraesCS3D02G271300.1									1	5								1	1			2						1					1						1				2			1	4
	TaDof59	TraesCS3D02G295100.1										5	2	1											1								2		3							1							3
	TaDof63	TraesCS3D02G193100.1									2	1		1											1								1		1														3
	TaDof64	TraesCS3D02G185500.1											2	1										1	1								2									1	1		2			1	3
	TaDof65	TraesCS4A02G017700.1			1																			1	1								1						1
	TaDof67	TraesCS4A02G234000.1										2																							2				2								1		3
	TaDof68	TraesCS4B02G081500.1						3			1	2									1				1								2		1				1										2
	TaDof70	TraesCS4B02G286400.1									1																																						1
	TaDof71	TraesCS4D02G080100.1										4													2														2										1
	TaDof73	TraesCS4D02G285100.1																1																					1					1				3	1
Total			0	2	1	0	1	8	0	0	12	43	8	7	0	0	1	1	0	6	3	0	3	8	10	1	0	1	0	2	0	1	13	0	14	0	0	0	11	0	5	8	1	6	11	4	2	6	40
D	TaDof4	TraesCS1A02G035200.1						1				1	1								1			2	1														1			1	2					1	1
	TaDof9	TraesCS1B02G045000.1			1			2					1								1			2															1				1						1
	TaDof13	TraesCS1D02G036700.1						1													1			2															1			1	1					1	1
	TaDof16	TraesCS2A02G079200.1										3		1							1			4	1								3		3				2										4
	TaDof17	TraesCS2A02G225900.1				1		1				2	4	1							1																					1							1
	TaDof24	TraesCS2B02G094000.1									1	4		2							1			1				1					3												1				3
	TaDof25	TraesCS2B02G249200.1						3			1	3	2	1							1		1	1																				1				2	1
	TaDof31	TraesCS2D02G076600.1										2	1	2							1			1				1					2		2				1	1									1
	TaDof32	TraesCS2D02G231600.1						4				3	2	3							1		1		1																			1					3
	TaDof42	TraesCS3A02G532000.1						5			1	1		1							1			1															2									1	1
	TaDof43	TraesCS3A02G532100.1		1								5	1	1						1				1									2		2				1			1			1				7
	TaDof44	TraesCS3A02G532200.1			2			1				2																					1						1		1					1		1
	TaDof47	TraesCS3A02G539000.1												1		1								1	3										1			1
	TaDof53	TraesCS3B02G608800.1						4				1										1		1									1						1		1								2
	TaDof54	TraesCS3B02G608900.1			1			1				2	1								1	1											1						1							1
	TaDof55	TraesCS3B02G609000.1					1	2			2	2																				1							4							1		1
	TaDof56	TraesCS3B02G609100.1			1			1				1	1																			1	1						4							1		1	1
	TaDof61	TraesCS3D02G537400.1						5				2		1								1		1									1						1		1							1
	TaDof62	TraesCS3D02G537500.1			1			3			1	4	3									1																	1									1	1
	TaDof66	TraesCS4A02G097800.1		1				2					2	1										1						1			1									1	1					3	2
	TaDof69	TraesCS4B02G206800.1		1	1			1				1	2	1																									1			2	1
	TaDof72	TraesCS4D02G207600.1		1	1			2			1	5	2	1										2																		2	1						2
	TaDof74	TraesCS5A02G078100.1	1								1	2		1		1								2										1					2			1							1
	TaDof77	TraesCS5A02G479400.1						1				1		1											1								1		1				1		3				1
	TaDof78	TraesCS5B02G087600.1			1						1	1		1		1						1		2	1														4						1				1
	TaDof81	TraesCS5B02G492600.1						1			1			1											1	1							1		1				1		3				1
	TaDof82	TraesCS5D02G093800.1									1	2				1								2	1														3										2
	TaDof85	TraesCS5D02G493000.1						1			1			1										1	1								1		1				1		3	1			1		1
Total			1	4	9	1	1	42	0	0	12	50	23	22	0	4	0	0	0	1	11	5	2	28	11	1	0	2	0	1	0	2	19	1	11	0	0	1	35	1	12	11	7	2	6	4	1	13	36
E	TaDof19	TraesCS2A02G590700.1		1								7							1						2										2				1		1								5
	TaDof20	TraesCS2A02G590800.1			1							5	2	3										1				1					2		2										1				5
	TaDof21	TraesCS2A02G591000.1	1					1				2	2	2	1				1									1							2														4
	TaDof22	TraesCS2A02G591100.1									1	2	1	2																			1						1				1						2
	TaDof23	TraesCS2A02G591200.1							1			6		2									3												4														7
	TaDof27	TraesCS2B02G592600.1										4	2	5																			1		3								1						3
	TaDof28	TraesCS2B02G592700.1										5	1	5					1					1			1	2							3										1				5
	TaDof29	TraesCS2B02G592800.1			1							5	2	3										1				1					1		1												1		2
	TaDof30	TraesCS2B02G592900.1									3	9		2					1	1			1		1										2										1				4
	TaDof34	TraesCS2D02G563000.1										4	1	3									1		1										3								1						8
	TaDof35	TraesCS2D02G563100.1										8		3														1							5														4
	TaDof36	TraesCS2D02G563200.1			1							7		1														1					1		1											1			4
	TaDof37	TraesCS2D02G563400.1			1							4		2						1					1										3						1								4
Total			1	1	4	0	0	1	1	0	4	68	11	33	1	0	0	0	4	2	0	0	5	3	5	0	1	7	0	0	0	0	6	0	31	0	0	0	2	0	2	0	3	0	3	1	1	0	57
[truncated: 64 more columns]

## Sheet: Table S6
Table S6 The RNA-Seq atlas data of the Dof genes
Sequence Name	Locus name	roots, seedling stage (n=2)	roots, three leaf stage (n=2)	roots, Flag leaf stage (n=2)	leaf, seedling stage (n=2)	leaf, tillering stage (n=2)	leaf, 2 dpa (n=2)	stem, 1 cm spike (n=2)	stem, two nodes detectable(n=2)	stem, anthesis (n=2)	spike, two nodes detectable(n=2)	spike, Flag leaf stage (n=2)	spike, anthesis (n=2)	grain, 2 dpa (n=2)	grain, 14 dpa (n=2)	grain, 30 dpa (n=2)	leaf, none	leaf, 1 hour of heat stress	leaf, 6 hour of heat stress	leaf, PEG 6000 2 hours	leaf, PEG 6000 12 hours
TaDof1	TraesCS6A02G287700.1	2.01342	7.49421	7.24519	5.76863	10.3676	19.1242	11.4053	22.4477	30.0517	18.4346	13.3488	26.0531	17.001	0.778717	2.77282	10.2669	3.92368	5.99972	11.5692	18.7714
TaDof2	TraesCS5D02G161000.1	0	0.0241826	0	0	0	0	0	0	0	0	0	0	1.17696	21.7658	0.0942499	0	0	0	0	0
TaDof3	TraesCS5A02G155900.1	0.03822	0.0486116	0.0436933	0.0216362	0.0696848	0.0420454	0.0443322	0.054212	0.0687516	0.0318247	0.093406	0.0627824	0.288636	12.6307	0.290133	0.117389	0.00821745	0.036689	0.0726969	0.0752245
TaDof4	TraesCS1A02G035200.1	1.77018	1.42711	1.56174	0.850078	0.759641	0.12646	1.88361	1.43085	0.504771	4.85705	1.15583	0.710676	0.273011	0.0863543	0.460955	0.523147	0.0161319	0.0405587	0.568127	0.745304
TaDof5	TraesCS1A02G171300.1	1.62567	5.82077	4.45293	0.223265	0.47988	0.0828175	0.387153	0.943375	1.28392	1.32673	3.12777	2.33222	0.447793	0	0	1.13757	0.621052	0.580185	0.90639	0.88144
TaDof6	TraesCS5B02G154100.1	0	0.016354	0	0	0	0	0	0	0	0	0	0	0.561429	20.9736	0.015068	0	0	0	0	0
TaDof7	TraesCS1A02G275000.1	0.0104632	0.0133285	0	0.0735759	0.35661	0.0544315	0.348125	1.04385	0.0756425	1.16559	11.3951	12.3444	6.39079	0.0143988	0.0712781	0.0266829	0.0104474	0	0.0227327	0.0378205
TaDof8	TraesCS1A02G334100.1	1.79273	2.2794	1.46079	0.59115	0.32995	0	2.27476	1.34742	0.785386	1.13456	1.27029	1.75494	0.704001	0.120754	0.798053	0.648578	0.60168	1.00798	1.33684	1.40943
TaDof9	TraesCS1B02G045000.1	0	0.0851375	0	0	0.0393786	0.0680065	0	0	0	0	0	0	0	0.112319	0.0736485	0	0	0	0.0069312	1.26387e-09
TaDof10	TraesCS1B02G185900.1	0.625916	3.01771	1.33164	0.111269	0.099772	0.0720019	0.0468536	0.416047	0.664149	0.192832	1.12091	0.656512	0.544026	0	0	0.391387	0.0850559	0.196544	0.489038	0.708369
TaDof11	TraesCS1B02G284300.1	0	0	0	0.0269278	0.0935824	0.0989635	0.182872	0.179234	0	0.603757	7.19069	7.01249	0.506965	0	0	0.0182812	0.0110305	0	0.0127885	0.0236406
TaDof12	TraesCS1B02G347400.1	1.42494	1.22445	1.11223	1.02828	0.368051	0	2.89167	0.822765	0.403245	1.64451	1.53445	1.03083	0.208631	0.193105	0.0159418	0.204517	0.141033	0.210065	0.387826	0.994664
TaDof13	TraesCS1D02G036700.1	0.931064	1.17474	1.18965	0.488889	0.997399	0.0936695	2.14318	0.681662	0.341696	4.27916	0.997702	0.478065	0.190308	0.182105	0.298399	0.293148	0.273037	0.19654	0.40366	0.368254
TaDof14	TraesCS1D02G274700.1	0	0	0.0119074	0.0830349	0.0537096	0.0141831	0.106772	0.458187	0.0118859	1.10441	5.74337	7.50776	0.840492	0	0	0.0101575	0	0	0.0449614	0.0577163
TaDof15	TraesCS1D02G336600.1	1.09316	1.22508	0.746406	0.809187	0.375495	0	1.7772	0.880305	0.376803	1.08863	0.9413	0.811472	0.316771	0.128506	0.0158015	0.224649	0.114919	0.170096	0.33705	0.613059
TaDof16	TraesCS2A02G079200.1	0.0122927	0	0	0.252984	0.421911	0.10177	0.0912797	0.0566856	0.143801	0.0256603	0.110044	0.049045	0	0	0	0.415109	0.259485	0.806255	0.530194	0.517701
TaDof17	TraesCS2A02G225900.1	10.187	19.2245	17.3383	1.32861	3.39327	1.59414	8.05699	11.8033	1.71504	11.5707	10.6006	5.91661	2.47741	0.278716	2.01658	1.43846	0.693852	0.844686	2.08354	1.70145
TaDof18	TraesCS2A02G402200.1	3.43115	9.19754	8.25636	0.772435	1.57693	1.17311	4.2934	7.86257	4.46725	5.1765	4.47131	4.45544	0.939115	0.107323	0.503088	1.24977	0.793775	2.40063	1.21639	1.10282
TaDof19	TraesCS2A02G590700.1	1.09852	1.01182	0.832141	0.0523847	0.144399	0.675194	2.18873	9.40705	0.459989	0.550372	0.268209	1.04538	1.80924	0.310406	0	0	0.711588	1.1846	0	0.00789677
TaDof20	TraesCS2A02G590800.1	2.28082	0.289587	0.469568	0.0842755	0.421958	1.16377	4.51462	13.9975	2.41826	1.4792	1.58499	4.37986	9.761	2.70705	0.376862	0.469101	6.46523	22.1112	0.722804	0.444967
TaDof21	TraesCS2A02G591000.1	6.45318	3.96905	5.05652	1.13217	1.58994	0.488996	12.4459	9.75075	4.64175	2.89933	1.68519	2.04955	7.55714	0.730624	0.027408	0.369959	1.00408	5.30412	0.311127	0.556944
TaDof22	TraesCS2A02G591100.1	0.0394431	0.127692	0.177787	0	0	0	0.571238	0.44296	0.136917	0.113688	0	0.129782	0.530725	0.251602	0.0283489	0.03997	0.0715488	0.11942	0.0436791	0.0717485
TaDof23	TraesCS2A02G591200.1	2.4863	3.05091	3.0383	0.933712	2.70085	2.47141	19.4958	23.2088	9.67699	9.81608	4.79686	7.66049	18.8563	2.15518	1.74252	0.498936	5.63387	7.68369	0.547606	0.407787
TaDof24	TraesCS2B02G094000.1	0	0	0	0.197402	0.197875	0.222812	0.0115686	0.0143807	0.0526348	0.0760984	0.111961	0.0116668	0.0436398	0	0	0.581098	0.368783	0.81844	0.77932	0.504683
TaDof25	TraesCS2B02G249200.1	4.48505	7.38875	7.34323	0.557481	1.5007	1.06593	4.49876	4.92083	1.52121	5.2949	5.31923	3.76295	0.541897	0.136085	0.696414	1.17537	0.467355	2.43703	1.45701	1.36082
TaDof26	TraesCS2B02G420400.1	4.47792	13.7842	12.7129	0.877183	1.50072	1.28095	5.28716	8.32775	5.84174	5.51431	4.65334	6.20748	1.2048	0.227384	1.07921	1.4235	1.02082	3.73579	1.88576	2.00907
TaDof27	TraesCS2B02G592600.1	4.24085	3.01963	2.45977	0.640362	2.24728	6.10797	15.6813	54.2233	32.9784	9.4916	6.54627	22.6676	20.513	3.63977	1.63437	0.886167	1.80984	3.97504	1.03672	0.490447
TaDof28	TraesCS2B02G592700.1	4.43766	2.34208	2.22981	1.91558	4.91783	9.90636	20.7934	55.1694	6.42894	13.4748	2.99022	6.16221	41.6633	3.90126	0.060875	0.305152	12.3861	27.3302	0.361592	0.219426
TaDof29	TraesCS2B02G592800.1	1.23518	0.768153	0.814331	0.131014	1.12912	5.57641	3.57737	9.72814	0.429864	0.296666	0.313681	1.30825	7.40351	1.48669	0.0337344	0.0842906	1.71621	3.16705	0.112601	0.0665456
TaDof30	TraesCS2B02G592900.1	0.131011	0.304916	0.303998	0.0524525	1.45477	2.25727	1.53279	4.65044	0.771941	3.33141	2.89213	1.63095	13.3106	2.15753	0.0352868	0.0530536	0.386717	4.77119	0.0399391	0.071686
TaDof31	TraesCS2D02G076600.1	0	0	0	0.143169	0.0925075	0.185641	0.107142	0	0	0.0134731	0.0479402	0	0.053848	0	0	0.352948	0.164826	0.428279	0.363992	0.342998
TaDof32	TraesCS2D02G231600.1	5.98316	8.0794	8.1655	0.759389	2.06488	1.22565	5.07006	5.95831	1.0358	6.04063	4.54584	2.77074	1.02079	0.150661	0.441994	0.995251	0.514003	3.70076	1.26628	0.932698
TaDof33	TraesCS2D02G399500.1	4.23416	10.3405	10.1439	0.562252	1.50818	1.33662	4.57313	9.02669	3.83764	5.26403	4.05903	6.27999	1.59269	0.222778	0.536712	1.70715	0.783192	3.28195	1.99851	1.92491
TaDof34	TraesCS2D02G563000.1	2.37392	2.25143	2.06343	0.749447	1.58681	1.70585	10.7252	11.6379	8.52378	4.35556	2.48463	6.03096	5.02224	1.05992	9.9031	0.50691	8.17959	11.6402	0.588719	0.335549
TaDof35	TraesCS2D02G563100.1	0.67145	0.396971	0.256292	0.170947	0.357652	0.207248	4.02898	5.56297	2.55143	0.901818	0.0816071	0.661699	1.40338	0.331989	0.0379184	0.368413	0.906478	5.30154	0.38189	0.341258
TaDof36	TraesCS2D02G563200.1	0.370574	0.497186	0.516813	0.538637	0.577524	0.239656	10.0096	8.67849	1.01011	0.909427	0.299779	1.7295	6.55055	1.8802	0.312963	0.335499	0.589661	5.17568	0.479428	0.421945
TaDof37	TraesCS2D02G563400.1	0.0616595	0.069555	0.170776	0.0293502	0.31054	0.109637	2.42916	2.97464	0.363631	0.455502	0.699195	4.19642	7.94116	0.872996	0.426637	0.0787351	2.67609	48.194	0	0.136226
TaDof38	TraesCS3A02G106500.1	0	0	0.026897	0	0	0	0	0	0	0.74451	0	0	0	0	0	0	0.051677	0.0200768	0	0
TaDof39	TraesCS3A02G271700.1	2.75953	3.41404	3.5801	0.765146	1.90118	1.34541	1.14128	2.75567	1.42087	2.82874	0.876176	2.52419	3.58532	0.280247	0.367625	1.21735	0.345888	4.58685	1.57478	1.60235
TaDof40	TraesCS3A02G306800.1	0.835786	1.41	0.884211	1.68931	1.51101	0.111135	2.01001	1.31935	0.255213	3.30323	2.30587	4.5377	1.66832	0.892343	5.4646	1.20761	0.157972	0.14485	2.09118	1.73528
TaDof41	TraesCS3A02G377000.1	0.117978	0.257673	0.234197	0.0531569	0.180082	0	0.237119	0.197448	0.0468499	0.628635	5.42276	1.73443	1.42152	0.0076931	0.0254733	0.00692662	0	0	0	0.044425
TaDof42	TraesCS3A02G532000.1	1.03761	1.25812	1.47819	0.466494	0.434404	0.144781	1.24304	0.687392	0.158215	1.9852	0.472894	0.531212	0.441136	0.118094	0.530207	0.39459	0.842688	1.30462	0.436776	0.441435
TaDof43	TraesCS3A02G532100.1	0	0	0	0.0823906	0.1423	0.0116142	0.112132	0.186505	0	0	0	0.0109273	0	0	0	0.0170388	0	0	0.011407	0.0148014
TaDof44	TraesCS3A02G532200.1	0	0	0	0.358412	0.182414	0	0.19039	0.709149	0	0	0	0.0832741	0	0	0	1.70278e-06	0	0	2.86182e-06	0.0109667
TaDof45	TraesCS3A02G189600.1	1.82478	2.39721	3.03077	0.64849	0.671227	0.00883105	2.8537	1.65169	1.50871	6.65182	6.94839	5.08916	1.92812	0.773659	1.86004	0.451258	0.117239	0.411928	0.732753	0.697219
TaDof46	TraesCS3A02G180600.1	0.437811	4.61618	4.66369	0.108242	0.82999	2.21082	3.16252	0.313769	0.217109	0.0718591	0.171507	0.0712463	0.0852388	0.225177	1.3943	5.44087	1.85344	0.478643	4.87087	4.20073
TaDof47	TraesCS3A02G539000.1	0	0	0	0	0	0	0	0.0252648	0	0	0	0	0	0	0	0	0	0	0	0
TaDof48	TraesCS3B02G125100.1	0.0336603	0.0469724	0.0365998	0	0	0	0.038484	0.341534	0.0247347	2.0579	0.0631148	0.30141	0.0656621	0.0126551	0.234071	0.0208491	0	0	0.010249	0.0255623
TaDof49	TraesCS3B02G210300.1	0.196899	4.93854	6.61362	0.241118	0.901978	2.86998	3.69553	0.510895	0.196482	0.0201684	0.303928	0.17307	0.0841265	0.947292	2.80478	8.22717	1.31577	0.616425	7.25556	5.01505
TaDof50	TraesCS3B02G305400.1	1.13679	2.60924	2.29827	0.374518	1.21131	0.931718	0.862471	1.8558	0.364415	2.52175	0.521172	1.17589	1.36678	0.145204	0.108386	0.669789	0.195166	1.74201	0.644475	0.394336
TaDof51	TraesCS3B02G329700.1	0.465667	0	0	0.307852	0.078822	0.136108	0.269572	0.210236	0	0	0	0	0	0.126799	0.775252	0.487294	0.0372296	0	0.759262	0.927327
TaDof52	TraesCS3B02G409600.1	0.150817	0.452357	0.200575	0.144517	0.0422785	0	0.0569373	0.0387792	0	0.425367	3.53508	1.0792	0.614511	0.00684125	0.0121532	0.00725058	0	0	0.0100121	0
TaDof53	TraesCS3B02G608800.1	1.02742	1.78299	1.87391	0.538404	0.44733	0.0811832	1.68566	0.852771	0.19649	2.15822	0.596477	1.58919	0.507073	0.104738	0.763	0.19897	0.85892	0.713087	0.227058	0.182693
TaDof54	TraesCS3B02G608900.1	0	0	0	0.039151	0	0	0.0121909	0.0151706	0	0	0	0	0	0	0	0	0	0	0	0
TaDof55	TraesCS3B02G609000.1	0	0	0	0	0	0	0	0	0	0	0	0	0	0	0	0	0	0	0	0
TaDof56	TraesCS3B02G609100.1	0	0	0	0	0	0	0.0147027	0	0	0	0	0	0	0	0	0	0	0	0	0
TaDof57	TraesCS3D02G108600.1	0	0.053477	0.0281925	0	0	0	0.0561851	0.174959	0.0282825	0.425984	0	0.108982	0.0276779	0	0.153703	0	0	0	0.0136005	0.0815402
TaDof58	TraesCS3D02G271300.1	4.4021	4.14242	4.24204	1.37355	3.47626	2.65903	1.81759	3.9322	0.812755	4.25666	1.56572	2.50572	5.0731	0.326781	0.404808	1.52192	0.41071	1.54226	1.44733	1.2974
TaDof59	TraesCS3D02G295100.1	1.70402	2.64257	2.22453	1.2622	1.78794	0.215973	4.48753	2.6939	2.41887	4.77311	3.87202	5.98449	5.33373	0.699387	10.696	2.11416	0.354701	0.38621	1.80485	1.4504
TaDof60	TraesCS3D02G370100.1	0.0747906	0.487241	0.334641	0.165477	0	0	0.0545905	0.042917	0	0.392526	3.90483	1.45508	2.10647	0	0.0181441	0.0439104	0	0	0.0156609	0
TaDof61	TraesCS3D02G537400.1	1.33507	2.26121	2.26807	0.496355	0.472597	0.121324	1.89052	0.947171	0.232135	2.57861	0.947741	1.64816	0.724112	0.170042	1.26177	0.550863	1.13119	1.57811	1.00502	0.768662
TaDof62	TraesCS3D02G537500.1	0.0254093	0	0	0.122149	0	0	0.0165738	0	0	0	0	0	0	0.30832	0	0	0.0214894	0.031637	0	0
TaDof63	TraesCS3D02G193100.1	1.05694	1.07717	1.08056	0.489353	0.526523	0.205286	2.36783	0.752242	0.608441	3.05755	3.64351	1.77204	0.739257	0.197736	0.552006	0.200256	0.673525	0.55096	0.231516	0.126943
TaDof64	TraesCS3D02G185500.1	0.157735	1.65303	1.22996	0.12438	0.399301	0.160396	0.819727	0.055835	0.0340488	0.0512226	0.0640585	0.136883	0.0290493	0.0103778	0.541434	3.64198	0.03747	0	3.155	2.86682
TaDof65	TraesCS4A02G017700.1	0.81657	9.4972	11.8633	1.0997	3.86693	34.4703	2.27937	0.69402	2.90825	0.563476	1.95825	5.50098	0.823298	0.205592	4.60449	19.0375	1.03053	0.458056	16.4956	12.5486
TaDof66	TraesCS4A02G097800.1	1.01879	1.79309	1.84005	0.320707	0.364729	0.19328	0.263715	0.814963	1.39441	0.716818	1.40126	0.872933	0.150056	0.00957675	0.0075806	0.780664	0.134706	0.36365	1.07988	0.749111
TaDof67	TraesCS4A02G234000.1	0	0.0247598	0	0.268987	0.3772	0	2.12492	0.0768975	0	1.38834	0.0461816	0	0	0	0.0204469	0	0	0	0	0
TaDof68	TraesCS4B02G081500.1	0	0.00683165	0	0.332167	0.599577	0	2.90957	0.349596	0	4.024	0.172761	0.0399853	0	0	0.0692993	0	0	0	0	0
TaDof69	TraesCS4B02G206800.1	0.681817	1.35234	1.68472	0.33782	0.258313	0.0586675	0.215943	0.601886	0.988978	0.574931	1.56213	0.796636	0.0446976	0.0108635	0	0.384526	0.098348	0.252754	0.486336	0.479893
TaDof70	TraesCS4B02G286400.1	1.39975	8.70176	8.30641	0.420505	1.8592	16.8366	2.71725	1.09536	3.14398	0.606157	2.56624	4.99017	0.900964	0.25278	9.43419	14.8132	6.64543	0.867582	10.8707	8.14724
TaDof71	TraesCS4D02G080100.1	0.0137147	0.0175738	0	0.332344	0.389677	0	2.6428	0.237376	0	3.24025	0.100783	0	0.0183931	0	0.268195	0	0	0	0	0
TaDof72	TraesCS4D02G207600.1	1.05216	1.35718	1.21344	0.354665	0.323443	0.178575	0.275253	0.475106	0.737989	0.851626	1.13	0.510803	0.0667752	0.0250513	0.0256524	0.77221	0.16375	0.378207	0.937022	0.699464
TaDof73	TraesCS4D02G285100.1	1.40324	12.2688	12.5688	0.713864	2.79601	16.2101	3.32805	0.748874	2.95044	0.670145	2.93985	4.83863	2.05688	0.609671	6.53186	17.6953	3.97708	1.56995	14.0361	11.1916
TaDof74	TraesCS5A02G078100.1	0.82692	1.30565	1.17362	0.0681297	0.62622	0.089389	1.67866	0.708638	0.360401	4.4404	0.733824	1.13368	0.0219591	0.0285388	0.000266258	0.240407	0.21215	0.0833848	0.28658	0.127997
TaDof75	TraesCS5A02G251800.1	1.37288	2.92313	2.11307	1.39977	1.60834	8.449	1.84198	1.99967	1.98349	1.77225	2.83936	5.69239	5.35131	0.217114	8.86337	1.45285	1.11634	1.58885	0.891559	2.14505
TaDof76	TraesCS5A02G401800.1	1.71716	1.07121	1.24672	0.169836	0.215276	0	1.83996	0.291305	0	2.16355	0.143882	0.0268219	0.0107966	0.053035	0.730625	0.016625	0	0	0.00392277	0
TaDof77	TraesCS5A02G479400.1	1.19588	1.60712	1.44754	0.266082	0.321264	0.0504592	1.30647	0.952302	0.263748	2.00673	1.18287	0.838143	0.284751	0.0398497	0.167928	0.181918	0.205897	0.462699	0.195445	0.138227
TaDof78	TraesCS5B02G087600.1	0	0.0270318	0	0.073836	0	0	0	0.0627355	0	0	0	0	0	0	0	0	0	0.0828735	0.0152413	0
TaDof79	TraesCS5B02G249800.1	4.74118	14.7008	12.4803	4.78154	9.50056	36.8115	9.55497	17.9692	13.9762	5.15873	10.8222	19.963	15.2654	1.14593	22.1527	10.1018	5.44498	6.95084	6.74618	11.535
TaDof80	TraesCS5B02G406500.1	1.9029	1.39503	1.57417	0.0694406	0.115541	0	1.21294	0.190237	0	1.93624	0.159438	0.0546488	0.0534285	0.0647289	0.14365	0	0	0	0	0
TaDof81	TraesCS5B02G492600.1	1.06258	2.15824	1.85204	0.239772	0.409743	0.211859	0.978125	0.706715	0.486247	1.3526	1.04062	1.12323	0.350718	0.0124999	0.0586771	0.253225	0.291146	0.789687	0.384928	0.165789
TaDof82	TraesCS5D02G093800.1	0	0.103379	0.069586	0	0	0.183395	0	0	0	0.149302	0	0	0.088568	0	0	0.109299	0.16826	0.10936	0.0221223	0.0652807
TaDof83	TraesCS5D02G259700.1	4.36914	13.0706	9.45625	3.71527	6.67689	35.7958	7.30444	14.2138	11.5369	5.50547	11.821	22.688	21.6134	1.2045	24.6396	6.17672	6.17196	9.58221	3.15816	6.18748
TaDof84	TraesCS5D02G412000.1	1.56159	1.14598	0.828034	0.0478093	0.103908	0	0.934579	0.160481	0.041369	1.81008	0.0969617	0.0285332	0.0317754	0.0603112	0.168553	0.0110506	0	0.0139434	0.0020966	0
TaDof85	TraesCS5D02G493000.1	1.10818	2.07254	1.6367	0.450765	0.410575	0.101359	1.20888	1.4139	0.390736	1.38723	0.997626	1.04882	0.216668	0.0316628	0.110669	0.360256	0.323933	0.946848	0.395652	0.341461
TaDof86	TraesCS6A02G255500.1	8.01854	12.4392	11.3552	1.3001	1.51763	0.590178	5.43797	5.57341	2.30561	3.59563	2.93138	1.13284	0.346098	0.110692	1.54586	1.35573	0.747503	1.58483	1.85524	1.66981
TaDof87	TraesCS6A02G274000.1	1.75701	1.68835	1.54584	1.66711	0.867162	0.0917056	2.90534	2.5013	0.211606	4.44818	2.18564	0.448516	1.48554	0.229014	0.808199	0.241679	0.060866	0.124107	0.247535	0.362304
TaDof88	TraesCS6B02G270100.1	9.06968	13.1896	12.3827	0.723002	1.2853	0.495117	4.71856	4.86609	2.45338	3.26286	2.27767	1.01574	0.229494	0.116578	0.536818	0.75957	0.659301	1.31201	1.02595	1.08027
TaDof89	TraesCS6B02G301500.1	1.5958	1.46442	1.49233	1.1796	0.870863	0.0311672	2.4214	3.74341	0.19615	4.83619	2.22265	1.14427	3.60222	0.22406	0.615431	0.246771	0.0402307	0.189286	0.130942	0.266262
TaDof90	TraesCS6B02G317100.1	1.00782	3.96115	3.34253	6.27785	8.79571	8.20815	8.13554	17.8907	17.6258	7.9053	7.42965	19.2582	11.0664	0.148259	0.714278	9.64918	2.93006	2.39826	9.69181	13.1788
TaDof91	TraesCS6D02G236700.1	11.1848	14.7024	16.1593	0.991915	1.78143	0.511831	5.76639	7.12018	2.82194	4.9181	3.39703	1.32839	0.218172	0.0727186	0.729015	0.912593	0.568464	2.12096	0.606894	0.830178
TaDof92	TraesCS6D02G254200.1	0.774857	0.921628	1.07591	0.782845	0.459607	0.0475542	1.10601	1.97173	0.110737	1.2091	0.719626	0.146371	1.5598	0.0454582	0.412041	0.098614	0.0137026	0.140481	0.0717825	0.154557
TaDof93	TraesCS6D02G268400.1	2.83322	6.98018	6.56871	10.1484	13.6122	21.0614	10.5091	17.7164	29.9263	20.4158	17.1584	42.6287	36.2715	0.5864	3.30858	15.6542	8.28768	10.3939	15.6114	25.8579
TaDof94	TraesCS7A02G213400.1	0.214276	0.439645	0.32304	0.903627	0.193514	0.312105	0.174985	3.31968	8.83067	0.223795	0.98026	2.17043	0.548238	0	0.464727	0.0971533	0.0240566	0.674727	0.436481	0.99878
TaDof95	TraesCS7B02G120600.1	0.450429	0.260968	0.186325	0.800172	0.0563332	0.153274	0.180188	2.60397	8.4541	0.0242846	0.562339	0.95691	0	0	0	0.09994	0	0.0984282	0.117541	0.513127
TaDof96	TraesCS7D02G215300.1	0.174568	0.105463	0.0658238	0.647679	0.166241	0.160175	0.296212	1.82845	5.12918	0.0765754	1.18779	1.61633	0.0607468	0.0330419	4.64102	0.0531163	0.0199197	0.0314081	0.271529	1.16263

## Sheet: Table S7
Table S7 Primers used for qRT-PCR of Dof genes in wheat
Gene	Forward primer(5’-3’)	Reverse primer(5’-3’)	Efficiencies	R2
			(CS)	(CS)
Ubiquitin	TGACACCATCGACAACGTGA	GAGGGTGGACTCCTTCTGGA	101.8	0.994
TaDof2	GGGCAACAGCAACATACACAAC	ATGGGTTTGATCCTCCATTGTT	110.8	0.997
TaDof3	CTGGGAACAATGTGACGATG	CATCAGGGAGCTGTTGTTGA	95.5	0.992
TaDof6	ATTCCAGGTCCAATGCAGCA	CCACCACCTCCACCATTACC	104.4	0.991
TaDof16	CATCAACAGCAGCCGGAGTA	CAGCATTGCGAACGTCGAAA	92.8	0.989
TaDof26	TTCGCGTTCGAGGACTTGAA	CCTTGTTGCTCCTTGTTGCC	95.2	0.993
TaDof29	CAAGAAGGACGGCCAGAGTC	GCGTGGTGCTGTAGTTGTTG	101.4	0.998
TaDof31	CATGGACAACTCCTACGCGT	GTTGTTGTTGTCCGACGTGG	100.9	0.99
TaDof35	AAGGAGGTGACCAGAAGGGA	CAGAACTTGGTGTCGGTGGA	92.4	0.991
TaDof45	TCACATTGCCTCACCCTCAC	ACAACAGGCGTGCAAATTCC	108.2	0.995
TaDof46	AGTGAAATGAAGGTGGACGCTC	TTCGGGTCTGATGCCACC	101.2	0.995
TaDof49	GGTGCATATCTCCGTCTGGG	GGATCATCGATGCGGAGTGT	94	0.997
TaDof64	TCTTACCGTGGTTAAATGCGC	GGGCCTGGTCATCTTTCTTG	98.7	0.996
TaDof79	CGGGACACCAAGTTCTGCTA	CGATGACGAGGAGGAGCTCT	98.4	0.994
TaDof89	GATGCAGCAGCTTCATCACG	AAGTGAGCCTCAGAGTTCGC	91.8	0.993
TaDof94	AACTACAACCTCTCGCAGCC	TGGCCTCAGTATTGACGCTG	93.9	0.995
TaDof95	GAAGCATGCCGTTCACAGG	ACGGCTGTTCTGTGGATGTG	99.4	0.998
TaDof96	CGATGTTCGCCGACCAAG	GAATATCCCAGCTTCGATCAC	106.5	0.997
Note:R2 shows the extent to which the experimental data fits the regression curve, which is the degree of linearization of the data. The optimized standard curve is R2>0.980; “CS” stands for “Chinese Spring”.

## Sheet: Table S8
Table S8 The relative expression values in qRT-PCR and RNA-Seq atlas data of TaDofs under abiotic stresses
Table S8A The relative expression values of TaDofs in qRT-PCR under abiotic stresses
Target	Sample	Expression	Expression SEM	Target	Sample	Expression	Expression SEM	Target	Sample	Expression	Expression SEM	Target	Sample	Expression	Expression SEM	Target	Sample	Expression	Expression SEM
TaDof16	Control	1	0.0777737	TaDof26	Control	0.000450851	0.000382481	TaDof29	Control	1	0.695485	TaDof31	Control	1	0.321651	TaDof35	Control	0.0078947	0.000614
TaDof16	IAA	0.00577453	0.00410134	TaDof26	IAA	0.0405757	0.0326896	TaDof29	IAA	0.272429	0.0878635	TaDof31	IAA	0.553701	0.156574	TaDof35	IAA	0.05176	0.020965
TaDof16	ABA	0.00271054	0.00270443	TaDof26	ABA	4.29356	1.59353	TaDof29	ABA	0.262672	0.154038	TaDof31	ABA	0.978953	0.431621	TaDof35	ABA	0.012959	0.0111746
TaDof16	SA	0.00787157	0.00647471	TaDof26	SA	0.0403932	0.0402741	TaDof29	SA	0.117516	0.0111564	TaDof31	SA	0.968316	0.0659332	TaDof35	SA	0.0720468	0.0330539
TaDof16	PEG	2.10665	0.00529705	TaDof26	PEG	7.49146	1.7	TaDof29	PEG	1.10549	0.063365	TaDof31	PEG	0.950178	0.203921	TaDof35	PEG	0.0751898	0.0213671
TaDof16	NaCl	0.0739806	0.0614422	TaDof26	NaCl	0.270724	0.156298	TaDof29	NaCl	0.0837265	0.0499587	TaDof31	NaCl	0.423411	0.08496	TaDof35	NaCl	0.0836985	0.0461564
TaDof16	H2O2	0.0224006	0.0199088	TaDof26	H2O2	0.000184517	5.00673e-05	TaDof29	H2O2	0.137356	0.0362413	TaDof31	H2O2	0.327078	0.192415	TaDof35	H2O2	0.163692	0.0689122
TaDof16	Cd2+	0.0402364	0.0194162	TaDof26	Cd2+	0.429824	0.0167355	TaDof29	Cd2+	4.54733	1.12161	TaDof31	Cd2+	1.72954	0.836361	TaDof35	Cd2+	1.75741	0.73311
TaDof16	Cr3+	1.37031	0.155003	TaDof26	Cr3+	0.00161475	0.00101331	TaDof29	Cr3+	2.20856	0.756588	TaDof31	Cr3+	4.68555	1.30882	TaDof35	Cr3+	1.35484	0.141146
TaDof16	4℃	0.00368061	0.000255904	TaDof26	4℃	2.60862	1.01425	TaDof29	4℃	0.0201766	0.00985097	TaDof31	4℃	0.0558122	0.0365452	TaDof35	4℃	0.018179	0.00992907
TaDof16	42℃	0.496349	0.280861	TaDof26	42℃	0.0232692	0.00586251	TaDof29	42℃	10.5816	2.19469	TaDof31	42℃	1.65881	0.386022	TaDof35	42℃	4.92582	0.842614
TaDof45	Control	1	0.105036	TaDof49	Control	1	0.31349	TaDof79	Control	1	0.641753	TaDof89	Control	1	0.331621	TaDof94	Control	1	0.321
TaDof45	IAA	0.759295	0.29009	TaDof49	IAA	1.79807	0.334342	TaDof79	IAA	0.4036	0.0980601	TaDof89	IAA	0.881461	0.165933	TaDof94	IAA	0.557807	0.21
TaDof45	ABA	0.768689	0.107899	TaDof49	ABA	0.399882	0.0854808	TaDof79	ABA	1.77413	1.04057	TaDof89	ABA	1.04333	0.340392	TaDof94	ABA	1.17337	0.531
TaDof45	SA	0.923762	0.39697	TaDof49	SA	1.47385	0.45255	TaDof79	SA	0.2729	0.117354	TaDof89	SA	0.606797	0.128496	TaDof94	SA	0.390174	0.142
TaDof45	PEG	1.77804	0.683551	TaDof49	PEG	0.780264	0.241965	TaDof79	PEG	1.10767	0.570373	TaDof89	PEG	1.13408	0.654	TaDof94	PEG	0.535518	0.2182
TaDof45	NaCl	3.47145	1.03393	TaDof49	NaCl	0.251661	0.0726048	TaDof79	NaCl	0.500372	0.333821	TaDof89	NaCl	0.23551	0.0365452	TaDof94	NaCl	0.37613	0.2631
TaDof45	H2O2	1.44179	0.835806	TaDof49	H2O2	0.511873	0.109187	TaDof79	H2O2	0.162949	0.0486001	TaDof89	H2O2	0.602281	0.486022	TaDof94	H2O2	0.58894	0.1203
TaDof45	Cd2+	2.62243	1.5284	TaDof49	Cd2+	1.38409	0.491417	TaDof79	Cd2+	0.792698	0.334357	TaDof89	Cd2+	1.06968	0.35425	TaDof94	Cd2+	2.19693	0.826
TaDof45	Cr3+	11.4804	2.38984	TaDof49	Cr3+	0.408364	0.0812236	TaDof79	Cr3+	0.65342	0.593095	TaDof89	Cr3+	5.66382	1.23579	TaDof94	Cr3+	6.15727	1.321
TaDof45	4℃	0.19151	0.0472719	TaDof49	4℃	0.0736863	0.0240816	TaDof79	4℃	0.239524	0.143261	TaDof89	4℃	0.167989	0.00827725	TaDof94	4℃	0.129723	0.003
TaDof45	42℃	5.1381	1.13545	TaDof49	42℃	0.23671	0.061427	TaDof79	42℃	5.69342	1.95413	TaDof89	42℃	9.3034	2.89749	TaDof94	42℃	6.59999	0.9332
Table S8B The RNA-Seq atlas data of TaDofs under abiotic stresses
	leaf, none		leaf, 1 hour of heat stress		leaf, 6 hour of heat stress		leaf, PEG 6000 2 hours		leaf, PEG 6000 12 hours
TaDof1	10.2669		3.92368		5.99972		11.5692		18.7714
TaDof2	0		0		0		0		0
TaDof3	0.117389		0.00821745		0.036689		0.0726969		0.0752245
TaDof4	0.523147		0.0161319		0.0405587		0.568127		0.745304
TaDof5	1.13757		0.621052		0.580185		0.90639		0.88144
TaDof6	0		0		0		0		0
TaDof7	0.0266829		0.0104474		0		0.0227327		0.0378205
TaDof8	0.648578		0.60168		1.00798		1.33684		1.40943
TaDof9	0		0		0		0.0069312		1.26387e-09
TaDof10	0.391387		0.0850559		0.196544		0.489038		0.708369
TaDof11	0.0182812		0.0110305		0		0.0127885		0.0236406
TaDof12	0.204517		0.141033		0.210065		0.387826		0.994664
TaDof13	0.293148		0.273037		0.19654		0.40366		0.368254
TaDof14	0.0101575		0		0		0.0449614		0.0577163
TaDof15	0.224649		0.114919		0.170096		0.33705		0.613059
TaDof16	0.415109		0.259485		0.806255		0.530194		0.517701
TaDof17	1.43846		0.693852		0.844686		2.08354		1.70145
TaDof18	1.24977		0.793775		2.40063		1.21639		1.10282
TaDof19	0		0.711588		1.1846		0		0.00789677
TaDof20	0.469101		6.46523		22.1112		0.722804		0.444967
TaDof21	0.369959		1.00408		5.30412		0.311127		0.556944
TaDof22	0.03997		0.0715488		0.11942		0.0436791		0.0717485
TaDof23	0.498936		5.63387		7.68369		0.547606		0.407787
TaDof24	0.581098		0.368783		0.81844		0.77932		0.504683
TaDof25	1.17537		0.467355		2.43703		1.45701		1.36082
TaDof26	1.4235		1.02082		3.73579		1.88576		2.00907
TaDof27	0.886167		1.80984		3.97504		1.03672		0.490447
TaDof28	0.305152		12.3861		27.3302		0.361592		0.219426
TaDof29	0.0842906		1.71621		3.16705		0.112601		0.0665456
TaDof30	0.0530536		0.386717		4.77119		0.0399391		0.071686
TaDof31	0.352948		0.164826		0.428279		0.363992		0.342998
TaDof32	0.995251		0.514003		3.70076		1.26628		0.932698
TaDof33	1.70715		0.783192		3.28195		1.99851		1.92491
TaDof34	0.50691		8.17959		11.6402		0.588719		0.335549
TaDof35	0.368413		0.906478		5.30154		0.38189		0.341258
TaDof36	0.335499		0.589661		5.17568		0.479428		0.421945
TaDof37	0.0787351		2.67609		48.194		0		0.136226
TaDof38	0		0.051677		0.0200768		0		0
TaDof39	1.21735		0.345888		4.58685		1.57478		1.60235
TaDof40	1.20761		0.157972		0.14485		2.09118		1.73528
TaDof41	0.00692662		0		0		0		0.044425
TaDof42	0.39459		0.842688		1.30462		0.436776		0.441435
TaDof43	0.0170388		0		0		0.011407		0.0148014
TaDof44	1.70278e-06		0		0		2.86182e-06		0.0109667
TaDof45	0.451258		0.117239		0.411928		0.732753		0.697219
TaDof46	5.44087		1.85344		0.478643		4.87087		4.20073
TaDof47	0		0		0		0		0
TaDof48	0.0208491		0		0		0.010249		0.0255623
TaDof49	8.22717		1.31577		0.616425		7.25556		5.01505
TaDof50	0.669789		0.195166		1.74201		0.644475		0.394336
TaDof51	0.487294		0.0372296		0		0.759262		0.927327
TaDof52	0.00725058		0		0		0.0100121		0
TaDof53	0.19897		0.85892		0.713087		0.227058		0.182693
TaDof54	0		0		0		0		0
TaDof55	0		0		0		0		0
TaDof56	0		0		0		0		0
TaDof57	0		0		0		0.0136005		0.0815402
TaDof58	1.52192		0.41071		1.54226		1.44733		1.2974
TaDof59	2.11416		0.354701		0.38621		1.80485		1.4504
TaDof60	0.0439104		0		0		0.0156609		0
TaDof61	0.550863		1.13119		1.57811		1.00502		0.768662
TaDof62	0		0.0214894		0.031637		0		0
TaDof63	0.200256		0.673525		0.55096		0.231516		0.126943
TaDof64	3.64198		0.03747		0		3.155		2.86682
TaDof65	19.0375		1.03053		0.458056		16.4956		12.5486
TaDof66	0.780664		0.134706		0.36365		1.07988		0.749111
TaDof67	0		0		0		0		0
TaDof68	0		0		0		0		0
TaDof69	0.384526		0.098348		0.252754		0.486336		0.479893
TaDof70	14.8132		6.64543		0.867582		10.8707		8.14724
TaDof71	0		0		0		0		0
TaDof72	0.77221		0.16375		0.378207		0.937022		0.699464
TaDof73	17.6953		3.97708		1.56995		14.0361		11.1916
TaDof74	0.240407		0.21215		0.0833848		0.28658		0.127997
TaDof75	1.45285		1.11634		1.58885		0.891559		2.14505
TaDof76	0.016625		0		0		0.00392277		0
TaDof77	0.181918		0.205897		0.462699		0.195445		0.138227
TaDof78	0		0		0.0828735		0.0152413		0
TaDof79	10.1018		5.44498		6.95084		6.74618		11.535
TaDof80	0		0		0		0		0
TaDof81	0.253225		0.291146		0.789687		0.384928		0.165789
TaDof82	0.109299		0.16826		0.10936		0.0221223		0.0652807
TaDof83	6.17672		6.17196		9.58221		3.15816		6.18748
TaDof84	0.0110506		0		0.0139434		0.0020966		0
TaDof85	0.360256		0.323933		0.946848		0.395652		0.341461
TaDof86	1.35573		0.747503		1.58483		1.85524		1.66981
TaDof87	0.241679		0.060866		0.124107		0.247535		0.362304
TaDof88	0.75957		0.659301		1.31201		1.02595		1.08027
TaDof89	0.246771		0.0402307		0.189286		0.130942		0.266262
TaDof90	9.64918		2.93006		2.39826		9.69181		13.1788
TaDof91	0.912593		0.568464		2.12096		0.606894		0.830178
TaDof92	0.098614		0.0137026		0.140481		0.0717825		0.154557
TaDof93	15.6542		8.28768		10.3939		15.6114		25.8579
TaDof94	0.0971533		0.0240566		0.674727		0.436481		0.99878
TaDof95	0.09994		0		0.0984282		0.117541		0.513127
TaDof96	0.0531163		0.0199197		0.0314081		0.271529		1.16263
Note：TaDof genes with orange marks have been verified by qRT-PCR experiments
